# Supplementary material for: Semi-automated assembly of high-quality diploid human reference genomes
Source: Nature. 2022 Oct 19;611(7936):519–31. doi: 10.1038/s41586-022-05325-5 (PMC9668749; doi:10.1038/s41586-022-05325-5)
Supplement: Supplementary file 4 — This file contains Supplementary Tables 1-13. [file 41586_2022_5325_MOESM4_ESM.xlsx]

## Sheet: Table S1 Data types
Supplementary Table 1. Sequence and scaffolding data types used in this study. HG002 data is of the child, HG003 is the father, and HG004 is the mother. Gitbhub downloads and further explanations are located here: https://github.com/human-pangenomics/HG002_Data_Freeze_v1.0
Trio source	Data type	Company	Chemistry	Coverage (downsampled used)	Length
Child Data (HG002)
	CCS/HiFi	PacBio	Sequel II System with v2.0 and 3.0	34x	15 kb, 19 kb, 20 kb, or 25 kb inset sizes
	CLR	PacBio	Sequel II System with v1.0	90x	>30 kb size selection
	ONT	Oxford Nanopore	SQK-LSK109, R9.4.1	60x	N50 44kb Unsheared PromethION
	ONT-UL 100kb+	Oxford Nanopore	SQK-LSK109, R9.4.1	60x	15x of 100kb+ GridION + 45x of 100kb+ PromethION
	Hi-C.1 Nova-Seq Illumina	Dovetail Genomics	Omni-C	69x	250 bp PE
	Hi-C.2 Nova-Seq Illumina	Arima Genomics	Arima v2	69x	150 bp PE, 250 bp PE
	Strand-seq	Korbel lab	192 barcoded single-cell libraries	2.01x (83 high-quality libraries)	80 bp PE
	10X linked reads	10X Genomics	Chromium	51.7x and 84.4x	150 pb
	Bionano optical maps	BioNano Genomics	DLE1	317 Gbp	N50 (of >150 kp) = 323 kp
	PCR-free	Illumina	TruSeq (LT)	30x	150 bp PE, 450 bp insert size
	PCR-free	Illumina	TruSeq (LT)	40x	250 bp PE, 350 bp insert size
Parental Data (HG003, HG004)
	CCS/HiFi	PacBio	Sequel II System with v2.0	~34x each	14 kb, 15 kb, or 19 kb (paternal) and 15 kb or 21 kb (maternal) inset sizes
	CLR	PacBio	Sequel II System with v1.0	~90x each	>30 kb size selection
	Unsheared PromethION	Oxford Nanopore	SQK-LSK109, R9.4.1	~60x each	N50 44kb
	Hi-C.1 Nova-Seq Illumina	Dovetail Genomics	Omni-C	~60x each	250 bp PE
	Hi-C.2 Nova-Seq Illumina	Arima Genomics	Arima v2	~70x each	150 bp PE, 250 bp PE
	10X linked reads	10X Genomics	Chromium	~70x each	150 bp
	Bionano optical maps	BioNano Genomics	DLE1	249 and 316 Gbp	N50 (of > 150 kb) = 383 + 332 kb
	PCR-free	Illumina	TruSeq (LT)	30x	150 bp PE, 450 bp fragment size
	PCR-free	Illumina	TruSeq (LT)	40x	150 pb PE, 250 bp PE
	PCR-free	Illumina	TruSeq (LT)	300x	125 bp PE, 6 kb mate pair

## Sheet: Table S2 Full metrics
Supplementary Table 2. Metric values for bakeoff and reference assemblie generated in this study for HG002. a and b, Assembly metadata. e-m, Assembly metrics for each haplotype. Details for each measure are explained in the main text and methods. Comparisons are in the figures.
asm #	Assembly name	a, File name or Accession					b, Assembly Pipeline			Assembly name	c, Contamination					d, % expected genome size				e, Continuity - contigs				f, Continuity - scaffolds						g, False duplications & BUSCO completeness					h, Structural accurarcy - Hi-C, Bionano, Reads					i, Structural accurarcy - Strand-seq				j, QV	k, Annotation
References	Abbreviated	File name or Accession	Top Level	Haplotype	Institution or Consortium	PI, Assembler	Sequence data	Contig algorithm	Scaffolder algorithm + other	Abbreviated	vector medium	vector strong	E. coli	Yeast	# MT	% expected genome size Contigs	% expected genome size Scaffolds	% Chr X	% Chr Y	TotalBP	#Contigs	Max	NG50 used 3.0Gb	TotalBP	#Scaff	Max	NG50 used 3.0 Gb	#Gaps within scaffolds	Total Ns	dup. kmer	Duplicate BUSCO	Complete BUSCO	Fragmented BUSCO	Missing BUSCO	Missed joins	Misjoins	Scaff errors	Contig errors	Trialing Ns	Chimeras total Mb	Misoriented total Mb	Chimeric total #	Misoriented total #	QV kmer	Genes with unaligned transcripts*	Genes with split transcripts*	Below 95% covered genes*	Dropped genes*	Genes with frameshifted CDSs*
Reference at end of list (GRCh38, CHM13, HPRC HG002mat + pat)
Diploid scaffold assemblies
asm23a	Trio VGP.mat	HG002.mat.04132020.fasta	chrom	maternal	Rockefeller	Jarvis, Formenti	CLR 74x, 10X 231x, BN 50x, Hi-C_1 136x	Trio Canu	Trio based: Scaff10x, Bionano solve, Salsa	Trio VGP.mat (23a)	2	0	0	0	1	0.985044	1.00214	97.84	0	3009144110	2775	105273680	27603812	3061374838	2102	149202672	81194095	673	52230728	2.15	1.65692	93.2749	2.41228	2.65595	35	2	23	18	4	6.4	107.37	3	10	42.6	59	31	78	368	1058
asm23b	Trio VGP.pat	HG002.pat.04132020.fasta	chrom	paternal	Rockefeller	Jarvis, Formenti	CLR 72x, 10X 231x, BN 50x, Hi-C_1 136x	Trio Canu	Trio based: Scaff10x, Bionano solve, Salsa	Trio VGP.pat (23b)	1	0	0	0	1	0.980994	0.991336	0	35.92	2938501481	3250	91510314	26048072	2969479171	2333	177371211	84835764	917	30977690	2.13	1.94932	92.1784	2.70468	3.16764	47	1	17	11	21	7.67	20.45	3	10	41.7	59	32	89	350	1028
asm10a	DipAsm.hap1	HG002.dipasm-hic1a.hap1.scaf.fa	chrom	hap1	UCPH	Garg, Garg	HiFi 34x, HiC_2 60x	Peregrine	DipAsm, 3D-DNA, HapCUT2, Whatshap	DipAsm.hap1 (10a)	1	1	0	0	0	0.949156	0.949232	110.63		2899512308	2356	109846602	31495651	2899744834	29	196375074	132002646	2327	232526	0.92	0.804094	93.7622	2.63158	2.80214	4	0	169	11	30	24	746.33	3	25	47.2	270	86	181	547	162
asm10b	DipAsm.hap2	HG002.dipasm-hic1a.hap2.scaf.fa	chrom	hap2	UCPH	Garg, Garg	HiFi 34x, HiC_2 60x	Peregrine	DipAsm, 3D-DNA, HapCUT2, Whatshap	DipAsm.hap2 (10b)	2	2	1	0	0	0.948991	0.949066	110.53		2899008391	2331	110080879	28276668	2899238311	30	196325167	131981184	2301	229920	0.93	0.999025	94.0302	2.43665	2.53411	4	0	196	16	31	33	866.82	6	11	47	267	83	204	579	157
asm2a	DipAsm HiRise.hap1	Dovetail_HG002_phase1_scaffolds.fa	chrom	hap1	Dovetail	Ghurye	HiFi 34x, HiC_1 60x	Peregrine	HiRise, HapCUT2	DipAsm HiRise.hap1 (2a)	1	2	2	0	1	0.955576	0.955714	99.36	51.85	2919123301	4242	27794600	2829835	2919545001	25	242496353	153274369	4217	421700	0.65	0.682261	93.8596	2.58285	2.87524					0	0	8.2	0	3	45.2	217	71	288	609	224
asm2b	DipAsm HiRise.hap2	Dovetail_HG002_phase2_scaffolds.fa	chrom	hap2	Dovetail	Ghurye	HiFi 34x, HiC_1 60x	Peregrine	HiRise, HapCUT2	DipAsm HiRise.hap2 (2b)	1	3	1	0	1	0.955542	0.955674	98.2	52.14	2919021045	4049	23592871	3068417	2919423445	25	235044106	151483844	4024	402400	0.65	0.609162	93.9571	2.53411	2.89961					0	0	9.4	0	4	45.2	224	72	279	602	229
asm22a	DipAsm Salsa.hap1	Dovetail_HG002_phase1_scaffolds_with_X_Y.fa	chrom	hap1	Dovetail	Ghurye	HiFi 34x, HiC_1 60x	Peregrine	Salsa, HapCUT2	DipAsm Salsa.hap1 (22a)	1	2	1	0	1	0.955453	0.955587	103.18	51.66	2918749069	4122	23592801	3221383	2919158769	25	236982449	156511680	4097	409700	0.65	0.560429	94.1033	2.63158	2.70468	0	65	14	69	0	0	14	0	7	45.1	143	76	282	606	223
asm22b	DipAsm Salsa.hap2	Dovetail_HG002_phase2_scaffolds_with_X_Y.fa	chrom	hap2	Dovetail	Ghurye	HiFi 34x, HiC_1 60x	Peregrine	Salsa, HapCUT2	DipAsm Salsa.hap2 (22b)	1	1	1	0	1	0.955679	0.955815	103.42	54.29	2919437602	4205	45842819	2762418	2919855602	25	234570101	155329790	4180	418000	0.67	0.730994	93.884	2.63158	2.75341	0	83	9	80	0	0	10.2	0	5	45.1	159	74	278	600	229
asm14a	PGAS S-Seq.hap1	NA24385_hpg_pbsq2-ccs_1000-pereg.racon-p2.clustered.hap1.fasta	chrom	hap1	HHU/UW	Marschall/Eichler, Ebert	HiFi 34x, Strand-seq	Peregrine	SaaRclust	PGAS S-Seq.hap1 (14a)	1	0	0	0	0	0.937769	0.937803	117.37		2864725959	1068	85567073	20460023	2864830459	23	233879638	152328915	1045	104500	0.43	0.755361	94.0302	2.38791	2.82651	0	1	380	11	0	9.6	0	2	0	53.3	399	35	218	497	86
asm14b	PGAS S-Seq.hap2	NA24385_hpg_pbsq2-ccs_1000-pereg.racon-p2.clustered.hap2.fasta	chrom	hap2	HHU/UW	Marschall/Eichler, Ebert	HiFi 34x, Strand-seq	Peregrine	SaaRclust	PGAS S-Seq.hap2 (14b)	1	0	0	0	0	0.940206	0.940241	114.86		2872170496	1095	64296122	19424844	2872277696	23	234914045	151698424	1072	107200	0.43	0.657895	94.1764	2.26608	2.89961	0	1	405	10	0	17.36	0	5	0	53.9	372	47	176	505	115
asm17a	CrossStich.hap1	Schatz/hg002_crossstitch_upload hap1.fa	chrom	hap1	JHU	Schatz, Kirsche	HiFi 34x, HiC_1,2 69x	Crossstitch	Ref-based to GRCh38, HapCUT2	CrossStich.hap1 (17a)	1	0	0	0	0	0.928708	0.979539	0	100.02	2781881771	961	131169731	43237270	2934141833	23	249124565	145208971	938	152260062	0.42	0.706628	93.0556	2.46101	3.7768	0	0	0	6	46	0	14.2	0	4	45.6	71	3	41	216	102
asm17b	CrossStich.hap2	Schatz/hg002_crossstitch_upload hap2.fa	chrom	hap2	JHU	Schatz, Kirsche	HiFi 34x, HiC_1,2 69x	Crossstitch	Ref-based to GRCh38, HapCUT2	CrossStich.hap2 (17b)	1	0	0	0	0	0.953605	0.992827	101.19	0	2913102235	946	131200628	44335806	3032918480	23	249144591	156100913	923	119816245	0.5	0.755361	94.1277	2.48538	2.63158	0	0	0	6	46	0	23.2	0	5	45.7	67	1	32	227	113
Diploid contig assemblies
asm6b	Trio Flye ONT std.mat	maternal.flye.scaffolds.fasta	ctg	maternal	NHGRI	Phillippy, Koren	ONT 60x	Trio Flye	gaps introduced by Flye	Trio Flye ONT std.mat (6b)	1	0	0	0	1	0.941282	0.941282			2875459272	1347	104607239	32162145	2875464072	1299	104607239	35737152	48	4800	0.65	0.7	82.7	10	7.3	NA	NA	NA	24	0	0	5.8	0	6	27	323	137	148	613	16409
asm6a	Trio Flye ONT std.pat	paternal.flye.scaffolds.fasta	ctg	paternal	NHGRI	Phillippy, Koren	ONT 60x	Trio Flye	gaps introduced by Flye	Trio Flye ONT std.pat (6a)	1	0	0	0	0	0.920193	0.920193			2756375203	1522	86604305	25345087	2756380203	1472	86604305	26446052	50	5000	0.55	0.6	80.6	10.5	8.9	NA	NA	NA	14	0	9.57	18.4	3	5	26.7	328	135	154	634	16478
asm7b	Trio Flye ONT UL.mat	maternal.flye.scaffolds.fasta	ctg	maternal	NHGRI	Phillippy, Koren	ONT UL >100Kb 60x	Trio Flye	gaps introduced by Flye	Trio Flye ONT UL.mat (7b)	1	2	0	0	1	0.946295	0.946295			2890771675	654	111029811	53342695	2890774175	629	150964691	59168059	25	2500	0.6	0.706628	86.5497	7.9922	4.75146	NA	NA	NA	12	0	22.2	7.57	3	5	29.7	186	83	88	556	14998
asm7a	Trio Flye ONT UL.pat	paternal.flye.scaffolds.fasta	ctg	paternal	NHGRI	Phillippy, Koren	ONT UL >100Kb 60x	Trio Flye	gaps introduced by Flye	Trio Flye ONT UL.pat (7a)	1	2	0	0	0	0.928522	0.928522			2781324977	986	110306305	46069049	2781328477	951	110306305	51024730	35	3500	0.51	0.730994	85.2096	7.87037	6.18908	NA	NA	NA	8	0	2.92	15.95	2	4	29.6	187	101	121	548	15082
asm19a	Trio HiCanu.mat	mat/canu.contigs.fasta	ctg	maternal	NHGRI	Phillippy, Koren	HiFi 34x	Trio HiCanu	NA	Trio HiCanu.mat (19a)	2	0	0	2	43	1.02884	1.02884			3142941830	6184	41947267	10375758	NA	NA	NA	NA	NA	NA	2.36	1.48635	93.4211	2.36355	2.72904	NA	NA	NA	28	0	18.7	8.78	6	8	48.2	64	198	226	352	139
asm19b	Trio HiCanu.pat	pat/canu.contigs.fasta	ctg	paternal	NHGRI	Phillippy, Koren	HiFi 34x	Trio HiCanu	NA	Trio HiCanu.pat (19b)	1	1	2	0	1	1.0234	1.0234			3065531737	7125	54386453	11989164	NA	NA	NA	NA	NA	NA	2.21	1.24269	92.5439	2.89961	3.31384	NA	NA	NA	24	0	2.01	16.82	2	10	47.7	68	175	214	360	119
asm20a	Trio HiPeregrine.mat	mat/peregrine.contigs.fasta	ctg	maternal	NHGRI	Phillippy, Koren	HiFi 34x	Trio Peregrine	NA	Trio HiPeregrine.mat (20a)	1	2	6	4	39	0.94816	0.94816			2896470068	2060	68395760	19944299	NA	NA	NA	NA	NA	NA	0.48	1	95.2	2.3	2.5	NA	NA	NA	40	0	69.45	29.65	8	12	45.5	108	163	166	601	252
asm20b	Trio HiPeregrine.pat	pat/peregrine.contigs.fasta	ctg	paternal	NHGRI	Phillippy, Koren	HiFi 34x	Trio Peregrine	NA	Trio HiPeregrine.pat (20b)	1	2	7	7	1	0.942518	0.942518			2823247526	3235	110267184	16887201	NA	NA	NA	NA	NA	NA	0.43	1	94.1	2.8	3.1	NA	NA	NA	43	0	47.23	20.55	5	10	44.6	103	158	184	601	252
asm9a	Trio HiFiasm.mat	DFCI_HC.hifiasm.mat.ctg.fa	ctg	maternal	DFCI	H. Li, Chen	HiFi 34x	Trio Hifiasm	NA	Trio HiFiasm.mat (9a)	1	1	0	0	15	0.991101	0.991101			3027647116	746	116270775	39208942	NA	NA	NA	NA	NA	NA	0.49	0.852827	94.1033	2.46101	2.58285	NA	NA	NA	25	0	16.94	4.1	9	3	56	67	40	77	335	107
asm9b	Trio HiFiasm.pat	DFCI_HC.hifiasm.pat.ctg.fa	ctg	paternal	DFCI	H. Li, Chen	HiFi 34x	Trio Hifiasm	NA	Trio HiFiasm.pat (9b)	1	2	2	4	0	0.981345	0.981345			2939553672	837	107389704	33058876	NA	NA	NA	NA	NA	NA	0.42	0.852827	93.0312	2.41228	3.7037	NA	NA	NA	21	0	9.7	1	2	1	53.2	74	34	74	328	96
asm11a	DipAsm HiRise.hap1	HG002.dipasm-hic1h.hap1.ctg.fa	ctg	hap1	UCPH	Garg, Garg	HiFi 34x, HiC_1 60x	DipAsm, Peregrine	NA	DipAsm HiRise.hap1 (11a)	2	3	3	1	0	0.979366	0.979366			2991797200	4505	110000889	28368061	NA	NA	NA	NA	NA	NA	1	0.9	94.9	2.3	2.8	NA	NA	NA	23	0	1.2	8.44	1	4	43.7	97	165	182	571	140
asm11b	DipAsm HiRise.hap2	HG002.dipasm-hic1h.hap2.ctg.fa	ctg	hap2	UCPH	Garg, Garg	HiFi 34x, HiC_1 60x	DipAsm, Peregrine	NA	DipAsm HiRise.hap2 (11b)	3	5	0	0	0	0.979237	0.979237			2991403599	4490	100310175	24829650	NA	NA	NA	NA	NA	NA	1	1.1	95	2.4	2.6	NA	NA	NA	25	0	0	11.66	0	11	43.8	87	170	198	583	160
asm3b	Peregrine HiFi 25kb.pri	pri_asm.fa	ctg	primary	FBDS	Chin	Hifi long 42.27x	Peregrine	NA	Peregrine HiFi 25kb.pri (3b)	4	25	0	0	3	0.971081	0.971081			2966490830	2641	109750812	39768076	NA	NA	NA	NA	NA	NA	0.8	1.3	94.1	2.9	3	NA	NA	NA	32	0	33.35	8.49	4	6	41.1	143	70	140	420	1617
asm3c	Peregrine HiFi 25kb.alt	alt_asm.fa	ctg	alternate	FBDS	Chin	Hifi long 42.27x	Peregrine	NA	Peregrine HiFi 25kb.alt (3c)	3	18	0	0	3	0.913326	0.913326			2790058645	2246	109523632	39514793	NA	NA	NA	NA	NA	NA	0.38	0.9	93.1	2.7	4.2	NA	NA	NA	22	0	31.74	8.63	3	7	41.6	337	96	201	508	1280
asm4b	Peregrine HiFi 20kb.pri	pri_asm.fa	ctg	primary	FBDS	Chin	HiFi 34x	Peregrine	NA	Peregrine HiFi 20kb.pri (4b)	1	1	0	0	6	0.968878	0.968878			2959758507	3095	110418786	33445832	NA	NA	NA	NA	NA	NA	0.88	1.26706	93.4454	2.46101	2.82651	NA	NA	NA	45	0	12.37	26.75	5	12	41.1	179	58	133	444	1423
asm4c	Peregrine HiFi 20kb.alt	alt_asm.fa	ctg	alternate	FBDS	Chin	HiFi 34x	Peregrine	NA	Peregrine HiFi 20kb.alt (4c)	1	1	0	0	7	0.948104	0.948104			2896297271	2630	110575991	33557241	NA	NA	NA	NA	NA	NA	0.63	0.877193	93.9084	2.38791	2.82651	NA	NA	NA	32	0	7.68	25.85	3	10	40.7	289	84	201	574	1568
asm16a	FALCON Unzip.pri	falcon_unzip_polished_pri.fasta	ctg	primary	PacBio	Korlach, Wenger	HiFi 34x	FALCON unzip	NA	FALCON Unzip.pri (16a)	1	0	1	0	0	0.967235	0.967235			2954741138	2007	110117981	30446793	NA	NA	NA	NA	NA	NA	0.21	0.950292	94.1033	2.29045	2.65595	NA	NA	NA	37	0	24.08	19.81	3	6	49.1	128	126	161	569	227
asm16b	FALCON Unzip.alt	falcon_unzip_polished_alt.fasta	ctg	alternate	PacBio	Korlach, Wenger	HiFi 34x	FALCON unzip	NA	FALCON Unzip.alt (16b)	1	0	0	0	0	0.653057	0.653057			1994979463	18725	1615934	90608	NA	NA	NA	NA	NA	NA	0.49	0.82846	60.3314	9.91715	28.923	NA	NA	NA	-	0	ND	ND	ND	ND	44.7	5697	2869	4826	614	163
asm8a	HiCanu.pri	primary.fasta	scaff	primary	NHGRI	Phillippy, Koren	HiFi 34x	HiCanu, Purge_dups	NA	HiCanu.pri (8a)	1	0	2	3	0	0.980935	0.980935			2996591307	466	132280795	45395600	2996596872	266	132280795	47218116	200	5565	0.44	0.706628	94.347	2.41228	2.53411	NA	NA	NA	10	91	9.83	9.44	4	4	55.2	67	61	110	416	101
asm8b	HiCanu.alt	alts.fasta	scaff	alternate	NHGRI	Phillippy, Koren	HiFi 34x	HiCanu, Purge_dups	NA	HiCanu.alt (8b)	4	4	0	0	33	0.975849	0.975849			2981053426	22605	11292909	330186	2981056370	22477	11292909	334206	128	2944	5.82	1.77875	77.5097	10.7943	9.91715	NA	NA	NA	-	0	3.34	2	3	4	41.2	962	2925	3783	296	234
Haploid scaffold assemblies
asm5	Flye ONT.phap	hg002.flye.scaffolds.fasta	scaff	pseudo-hap	UCSD	Kolmogorov	ONT UL 60x, ONT (no UL) 60x, HiFi 34x polishing	Flye	Flye	Flye ONT.phap (5)	1	0	0	0	1	0.960424	0.960424			2933933781	736	109754483	56897144	2933938281	691	131836300	63847897	45	4500	0.6	0.999025	93.8109	2.63158	2.55848	80	4	1	8	0	61.4	2.2	2	2	49.6	73	85	111	490	124
asm18	Shasta ONT HiRise.phap	HPRC_HG002_nanopore_ul4_shasta_pepper_hirise_scaffolds.fa	scaff	pseudo-hap	UCSC-CZI	Paten, Shafin	ONT UL 60x, Hi-C_1,2 60x	Shasta	HiRise	Shasta ONT HiRise.phap (18)	1	0	0	0	0	0.923874	0.923874			2822280777	1186	108882024	40805182	2822332277	671	234179912	94750385	515	51500	0.46	1.02339	92.9825	3.14327	2.85088	32	1	37	27	0	8.2	6.6	2	3	36.6	153	54	673	604	5797
asm21	Shasta ONT Salsa.phap	UCSC_v2/HPRC_HG002.hic1_hic2.salsa.fasta	scaff	pseudo-hap	UCSC-CZI	Paten, Shafin	ONT UL 60x, Hi-C_1,2 60x	Shasta	Salsa2	Shasta ONT Salsa.phap (21)	1	0	0	0	0	0.923874	0.923874			2822280777	1188	108882024	40805182	2822461277	827	184795144	89608925	361	180500	0.46	0.974659	92.9094	3.21637	2.89961	65	1	46	4	0	7.2	42.73	2	11	36.6	154	104	682	618	5788
asm15	MaSuRCA Flye ONT.phap	JHU_HG002_v1.fa	chrom	pseudo-hap	JHU	Salzberg, Zimin	ONT UL >120kb 38x, HiFi 30x polishing	Flye, MaSuRCA	Ref-based to GRCh38, MaSuRCA	MaSuRCA Flye ONT.phap (15)	1	1	0	0	1	0.993611	0.993611	101.16	99.88	3035313257	1409	110331070	41780341	3121625506	390	250373192	160829984	1019	86312249	2.21	0.877193	93.7135	2.82651	2.58285	0	1	1	0	0	0	7.8	0	3	39.3	61	9	46	306	2837
asm1	MaSuRCA Combo.phap	Ash1v1.7.fa	chrom	pseudo-hap	JHU	Salzberg, Zimin	Old ONT23x, Illumina 71x, HiFi 29x	MaSuRCA	Ref-based to GRCh38, MaSuRCA	MaSuRCA Combo.phap (1)	1	0	0	0	1	0.990704	0.990704	99.96	105.72	3026433969	2492	104804568	34306965	3109313318	971	250494817	154200084	1521	82879349	1.44	0.925926	93.9084	2.50975	2.65595	0	2	3	0	2	0	13.6	0	2	41.7	71	8	63	483	302
Haploid contig assemblies														0
asm3a	Peregrine HiFi 25K.phap	asm.fa	ctg	pseudo-hap	FBDS	Chin	Hifi long 42.27x	Peregrine	NA	Peregrine HiFi 25K.phap (3a)	3	16	0	0	3	0.980029	0.980029			2993823891	2695	109941029	39818554	NA	NA	NA	NA	NA	NA	0.5	0.950292	93.884	2.46101	2.70468	NA	NA	NA	23	0	31.67	6.98	3	3	47.1	128	225	294	791	494
asm4a	Peregrine HiFi.phap	asm.fa	ctg	pseudo-hap	FBDS	Chin	HiFi 34x	Peregrine	NA	Peregrine HiFi.phap (4a)	2	4	2	0	21	0.990057	0.990057			3024457358	4808	110240743	33546483	NA	NA	NA	NA	NA	NA	0.63	0.877193	94.2008	2.19298	2.72904	NA	NA	NA	32	0	12	25.59	5	11	45.5	186	280	362	912	561
asm13	wtdbg2 HiFi.phap	JR.wtdbg2.collapsed.ctg.fa	ctg	pseudo-hap	AGI, ShenZhen	Ruan	HiFi 34x	wtdbg2	NA	wtdbg2 HiFi.phap (13)	1	0	35	46	1	0.916616	0.916616			2800107382	1877	102097034	21479298	NA	NA	NA	NA	NA	NA	0.38	0.950292	92.5195	2.48538	4.04483	NA	NA	NA	20	0	1.4	5.23	1	5	42.1	1667	485	701	1160	711
asm12	NECAT ONT.phap	NECAT_contigs.fasta	ctg	pseudo-hap	Clemson	Luo, Fan	ONT (no UL) 53x	NECAT	NA	NECAT ONT.phap (12)	1	0	0		1	0.960655	0.960655			2934640362	803	91805561	40046860	NA	NA	NA	NA	NA	NA	1.09	0.804094	83.0653	9.25926	6.87135	NA	NA	NA	15	0	2.8	8.96	2	9	28	281	117	206	720	466
References
GRCh38	GRCh38 Primary Assembly	GCF_000001405.39	chrom	pseudo-hap	HGP & GRC	Multiple	Sanger sequencing of genomic clones	PHRAP	HPRC fingerprint maps, genetic maps, radiation hybrid maps	GRCh38.p13						0.946818	0.995345			2948611310	1164	141414041	51818656	3099734149	193	248956422	156040895	995	151122863	ND														50	36	10	23	98	14
HG002 Ref.mat	Trio HPRC v1.0		chrom	maternal	HPRC	Multiple	HiFi 130x, ONT UL 78x, BN 205x, Hi-C 39.8x	Trio Hifiasm	Trio based: Bionano Solve, Salsa, gap fill, curated	Trio HPRC v1.0.mat	0	0	0	0		1.00177	1.00226	100		3060224934	464	147764204	62879740	3061735012	355	251946536	154412560	109	1510078	0.487408	3.6	96.8	1.9	1.3	44	7	1	0	0					59.3	68	4	45	303	81
HG002 Ref.pat	Trio HPRC v1.0		chrom	paternal	HPRC	Multiple	HiFi 130x, ONT UL 78x, BN 195x, Hi-C 40.2x	Trio Hifiasm	Trio based: Bionano Solve, Salsa, gap fill, curated	Trio HPRC v1.0.pat	0	0	0	1		0.987607	0.98793		100	2958310342	631	183079594	81564422	2959277077	514	252114745	146747882	117	966735	0.373079	3.1	95.6	1.9	2.5	50	8	1	0	0					58.6	75	5	44	324	72
CMH13	CHM13 T2T v1.1	GCA_009914755.3	chrom	paternal	T2T	Multiple	HiFi 32x, ONT 116x, Ill 105x	HiCanu	gap fill ONT UL; Manually polished & curated, Strand-Seq & Hi-C validation	CHM13 T2T v1.1					1	1	1			3054832041	24	248387328	154259566	3054832041	24	248387328	154259566	0	0	0.152803														67.8614	66	2	46	327	86
																																			breaks	joins	hap remove
																																		mat	19	11	7		0						*Out of 78,492 known RefSeq transcripts representing 27,225 autosomal genes
																																		pat	30	18	12		0
																																			4 assemblies with only chimeric scaffolds (asm10, 2, 22, 4)
																																			3 assemblies with only standalone scaffolds (adm9, 16, 13)
																																			4 assemblies with both chimeric and stand-alone scaffolds (asm19, 20, 11, 8)
[truncated: 13 more columns]

## Sheet: Table S3 Variants
Supplementary Table 3. Benchmark variant analyses. a, Single nucleotide variant (SNV) benchmake true positive rates (TP) for the different assemblies, in the whole genome and sub genomic partitions. b, Small indel TP rate in the whole genome assembly. Values are the percent TP of variants identifiable in each assembly against a GIAB truthset. GT, genotype; Segdup, segmental duplication region. Va…
Variants between haplotypes		a, Single nucleotide variants						b, Small indel variants
Assembly	Assembly type	SNV TP	SNV TP IgnoreGT	SNV TP Fully diploid	SNV TP Segdup	SNV TP Segdup IgnoreGT	SNV all-SNV Segdup TP	Small Indel TP
Diploid scaffolded assemblies
asm23ab	Trio VGP	0.975837	0.982544	0.97546	0.820614	0.862881	0.155223	0.929
asm10ab	Dipasm	0.962191	0.976631	0.96151	0.693841	0.741958	0.26835	0.969
asm2ab	Dipasm HiRise	0.970503	0.980451	0.968153	0.653216	0.735887	0.317287	0.974
asm22ab	Dipasm Salsa	0.974645	0.983764	0.973221	0.65444	0.737103	0.320205	0.974
asm14ab	PGAS S-Seq	0.987463	0.989783	0.98658	0.732414	0.766776	0.255049	0.982
asm17ab	CrossStich	0.993642	0.994236	0.99364	0.902181	0.907365	0.091461	0.954
Diploid contig assemblies
asm6ab	Trio Flye ONT	0.946627	0.962262	0.945831	0.678311	0.742505	0.268316	0.525
asm7ab	Trio Flye ONT-UL	0.965413	0.973018	0.964758	0.794637	0.840684	0.170776	0.582
asm19ab	Trio HiCanu	0.978046	0.985614	0.977559	0.913756	0.927928	0.06429	0.977
asm20ab	Trio HiPeregrine	0.974797	0.983271	0.974206	0.718722	0.783022	0.256075	0.971
asm9ab	Trio HiFiasm	0.994721	0.995574	0.994323	0.941024	0.9494	0.053697	0.983
asm11ab	Dipasm HiRise	0.962191	0.976631	0.96151	0.693841	0.741958	0.26835	0.981
asm3bc	Peregrine HiFi 25Kb	0.94478	0.968367	0.941769	0.737805	0.793316	0.206975	0.953
asm4bc	Peregrine HiFi	0.933251	0.961772	0.930752	0.723542	0.792795	0.209709	0.946
asm16ab	FALCON unzip	0.92328	0.959291	0.747876	0.738772	0.809414	0.184508	0.959
asm8ab	HiCanu	0.985455	0.989821	0.898938	0.848844	0.866645	0.136611	0.987
Haploid scaffolded assemblies
asm5	Flye ONT	0.384883	0.685998	0.384883	0.366	0.597604	0.018883	0.593
asm18	Shasta ONT HiRise	0.379374	0.651916	0.379374	0.353491	0.57323	0.025883	0.464
asm21	Shasta ONTSalsa	0.379453	0.651852	0.379453	0.351589	0.570501	0.027864	0.464
asm15	MaSuRCA Flye ONT	0.382795	0.685199	0.382795	0.383644	0.633413	-0.000849	0.581
asm1	MaSuRCA Ash Combo	0.382608	0.749021	0.382608	0.373012	0.64937	0.009596	0.638
Haploid contig assemblies
asm3a	Peregrine HiFi 25K.phap	0.384785	0.684399	0.384785	0.369704	0.607393	0.015081	0.631
asm4a	Peregrine HiFi.phap	0.38388	0.683184	0.38388	0.345876	0.571336	0.038004	0.627
asm13	wtdbg2 HiFi.phap	0.377722	0.666483	0.377722	0.28482	0.4748	0.092902	0.382
asm12	NECAT ONT.phap	0.376114	0.674847	0.376114	0.384049	0.635645	-0.007935	0.596
References
HG002 Ref	HPRC	0.996744	0.997213	0.996533	0.945745	0.952633	0.050999	0.986

## Sheet: Table S4 PCA assemblies
Supplementary Table 4. Summary of PCA clustering for each chromosome of the trio-based assemblies in the dimension that most separates parental haplotypes. Column A, chromosome number. Column B, PCAs compared with the second dimension listed explaining the largest parental variance observed. Column C, percent of the variance explained in the component where paternal haplotypes separate. Column D,…
Chromosome	PCAs	% Variance	% Centromere avg pat+mat
Chr 1	D1 vs D5	0.0516	9.66484
Chr 2	D1 vs D5	0.0522	1.23931
Chr 3	D1 vs D2	0.0921	1.96639
Chr 4	D1 vs D2	0.1118	1.85876
Chr 5	D1 vs D2	0.0771	2.67487
Chr 6	D1 vs D2	0.1159	1.72605
Chr 7	D1 vs D2	0.0761	1.85155
Chr 8	D1 vs D3	0.0715	1.65616
Chr 9	D1 vs D6	0.0463	17.1118
Chr 10	D1 vs D2	0.0979	2.33724
Chr 11	D1 vs D2	0.0824	2.2783
Chr 12	D1 vs D2	0.0869	2.10485
Chr 13	D1 vs D2	0.0809	9.03435
Chr 14	D2 vs D1	0.1389	8.90645
Chr 15	D1 vs D3	0.0658	10.8725
Chr 16	D2 vs D4	0.0583	10.9262
Chr 17	D1 vs D7	0.0467	4.9572
Chr 18	D1 vs D4	0.0445	4.8112
Chr 19	D1 vs D2	0.081	7.95712
Chr 20	D1 vs D3	0.058	10.1089
Chr 21	D6 vs D1	0.1022	7.27519
Chr 22	D1 vs D9	0.0276	14.2309
Chr X Y	D2 vs D1	0.5128	NA
Chr All	D2 vs D1	0.1613	NA

## Sheet: Table S5 Curation changes
Supplementary Table 5. Manual curation analyses and changes to the automated generated references assemblies HRPC-HG002.mat.v1 and HRPC-HG002.pat.v1. a, Notes on conflicts in resolution in the initial trio hifiasm HPRC-HG002 maternal and paternal assemblies and the trio bionano maps. b, Notes on the final curation of each haplotype, after the automated pipeline.
a, Curation 1 Bionano conflcits with HiFi-contigs
Assembly	Contig ID	Chr #	Issue & location	Final break decision	Note curator 1	Note curator 2	Note Curator 3
HPRC-HG002.mat.v1
maternal	HG002#2#h2tg000176l	2	cen	yes	CIGK/centromere misassembly, with extra bionano map from non-unique OGM region; break upstream.
maternal	HG002#2#h2tg000134l	9	cen	no	Divergent bionano map has best hit to chr2 near the centromere in the CHM13 assembly, not Chr 9.	don’t really see a reason for breaking
maternal	HG002#2#h2tg000110l	10	inverted dup	no	Contig has a contiguous alignment to CHM13 chr10. Appears to be inverted duplication beyond this contig's contiguous alignment to chr10, implicating misassembled in the bionano map.
maternal	HG002#2#h2tg000408l	14	cen	yes	Map is well supported despite at centromere of Chr 4
maternal	HG002#2#h2tg000075l	15	seg dup inver	no	Both maternal and paternal bionano maps have the relative inversion, spanned by seg dups
maternal	HG002#2#h2tg000075l	15	join chr 15+15	no	sequence goes to prader willi on Chr15, but the divergent bionano map has its best hit to chr16		inversion spanned by seg dup
maternal	HG002#2#h2tg000075l	15	join chr 15+16	no	see above (other inversion breakpoint)		map aligns uniquely to chr 16 near centromere
maternal	HG002#2#h2tg000103l	16	seg dup	no	inversion between bn and seq contig, segdups/cmprs flank inversion. Contig agrees with both ref and chm13 orientation, the paternal bionano is not contiguous through the segdups/cmprs. The paternal sequence orientation is the same as the maternal.	map inverted relative to sequence, large duplication at either end. Unknown which is incorrect.	inversion spanned by seg dup
maternal	HG002#2#h2tg000120l	16	seg dup	no	chr16 inversion, contig disagrees with 38 and agrees with chm13, but fix-patched with ch17 clones hg-926. Unsure if both orientations are valid, but if it is, the fix orientation is far more common	there is a duplication in the sequence and map which are reverse oriented to each other, without molecules I don’t know which is correct though size would suggest sequence.	A duplication involving seg dup and its flanking
maternal	HG002#2#h2tg000179l	16	seg dup	no	chr16 really messy bionano alignment even just within the divergent bionano map. There may be a piece in the map that needs to flip, but the alignments aren't clear	gets split at several points by the bionano where there are regions of map duplication and divergence. Some alignment/breaking is missed. Some suggestion that there are errors in the sequence. Would be interested to know if the sequence is contiguous or scaffolded?	No molecule spanning the seg dup region
maternal	HG002#2#h2tg000179l	16	seg dup 15+16	no	seq contig aligns to ch16, the divergent bionano map has its best hit to chr15, I think this is a tricky region but this conflict call is probably spurious bionano alignment		No molecule spanning the seg dup region
maternal	HG002#2#h2tg000054l	17	seg dup hetero	yes	segdup region; near CCL3L1/TBC1D region in chr17, contig 200kb deletion relative to grch38, 285kb deletion relative to chm13 t2t, I suspect this segdup is collapsed in the sequence and just not contiguous in the maternal sequence. The paternal sequence contig has paternal bionano support through here.	large duplication in map data, divergent maps causing break. Unknown if breaking correct.	Heterozygous deletion in maternal allele, but the cut is caused by an extra short map of non-deletion allele in the trio-binned assembly.
maternal	HG002#2#h2tg000017l	21	cen, acro, seg dup	yes	acrocentric region of chr21, not really in grch38, also diverges from chm13 t2t, super messy, I thnk I'd break it. Bionano diverges after long stretch of no labels.	large duplication in map data, divergent maps causing break. Unknown if breaking correct.	At acrocentric region of chr22, not the unque map at the region. OGM map 130s and 76 are consistent with the sequence contig, but it might also be a chimeric sequence contig due to seg dup.
maternal	HG002#2#h2tg000059l	21	cen, acro, seg dup	yes	very messy region acrocentric chr21, at the point of the break, there is ~2.5Mb repeat in chm13 t2t, looks collapsed in the contig? Bn map diverges in a tandem pattern.	collapse/missing CNV tandem units.	Messy region of chr21, not confident enough alignment to hg38
maternal	HG002#2#h2tg000011l	22	cen, seg dup	no	some bn support across breakpoint. contig goes to chr22 extends into centromere, the map that suggests the cut has its true alignment elsewhere and this alignment looks like a bit of repeat. First ~600k of contig is centromeric satellite repeat, the area around the cut site is filled with segdups, but this contig has a pretty good alignment to chm13t2t until it hits the centromere mess	break looks incorrect on basis of aligning map data.	The only aligned region between OGM and the sequence contig is at the homologous region and did not extend to the flanking.
HPRC-HG002.pat.v1
paternal	HG002#1#h1tg000064l	2	IgK region	no	IgK region of Chr. 2. Messy, messy region. Also the Reference is proably not assembled correctly or possibility for wide range of haps here. I see the suggested breakpoint, looks like paternal BN suggests cut here but maternal BN supports sequence at breakpoint. Both mat and pat BN belong here and are not artifacts.		Not unique map of the region
paternal	HG002#1#h1tg000027l	2	seg dup	no	2.3kb insertion here in the Reference at point of suggested break but alignment I think ok. Occurs in seg dup, other BN aligning to this segdup are flagging this for break even though those smaller BN maps aligning to the segdup don't belong here.		inversion spanned by seg dup
paternal	HG002#1#h1tg000002l	8	haplo inversion	yes	Beta defensin region. 4-4.5M inversion in sequence alignment when aligned to Ref. Bionano phased paternal map wants to break at one inversion point, map does not span the other inversion point. BN48 aligns here and definitely diverges but interesting edge alignments. If paternal BN map is binned correctly, I'd break.		There is a possibility of an inversion but breakpoints at seg dup have not been spanned through the flankings
paternal	HG002#1#h1tg000106l	9	cen, seg dup	no	messy Chr.9 pericentromeric region. There are BN maps that span potential break. Many smaller BN maps align here. Probably wouldn't break?		At pericentromeric region of chr9 with seg dups; not unique map of the region.
paternal	HG002#1#h1tg000073l	14	IgH regionm hap diff	yes	IgH region of Chr. 14. I see suggested break in HG002 BN vs. v2 pat NGS. According to pat BN, I would break here. Looks to be ~800Mb deletion in HG002 v2 pat assembly. Mat BN map does not span this region.		Despite at telomere of chr14, OGM shows a contiguous map of the region
paternal	HG002#1#h1tg000018l	15	seg dup, hap inver	yes	GOLGA8 segdup region of chr. 15. Sequence alignments to Ref look ok here but both maternal and paternal BN maps span entire region and show incorrect inversion here. Would break.		inversion spanned by seg dup
paternal	HG002#1#h1tg000087l	15	cen	no	Chr. 15 centromere, messy, not much aligns. Maternal BN map very similar. Pat BN249 supports sequence while Pat BN78 suggests break. Nothing from GRCh38 aligns.		Map not uniquely aligning to reference
paternal	HG002#1#h1tg000105l	16	seg dup, hap inser	no	HG002 pat BN vs. v2 pat sequence shows ~700kb insertion in v2 pat assembly. BN has also created a smaller optical map which aligns to this insertion in the v2 pat assembly. Wouldn't trust BN probably. Not sure if I'd break. Region is flanked by segdups in Reference.		False collapse at seg dup in trio binned assembly despite that there is a separate map showing the deletion region.
paternal	HG002#1#h1tg000052l	17	seg dup, hap inver	no	alignments look ok for BN maps that correctly align here. Since there is a segdup here, there are a couple small BN maps which align to the segdup but diverge, flagging a conflict. Shouldn't be broken but there is an inversion and unique sequence here on Chr. 17 in HG002 pat.		At a complex region (potentially inversions involving seg dups) in the paternal allele
paternal	HG002#1#h1tg000076l	22	cen	no	Pericentromeric region of chr. 22. Pat bionano map BN151 supports not breaking NGS. I wouldn't break.		The only aligned region between OGM and the sequence contig is at the homologous region and did not extend to the flanking.
paternal	HG002#1#h1tg000193l	5	seg dup, hap inver	no	SMA locus of Chr. 5. Quite variable. If going solely on BN, would maybe break. !!BN 112 shows ~80kb inversion missing from v2 pat NGS.		At a complex region (potentially inversions involving seg dups)
paternal	HG002#1#h1tg000013l	pericentromere	cen, Chr 4, 22, 21	no	Hodgepodge contig by alignments, although few, they hit many diff chromosomes. (chr. 4 , chr. 22 and chr. 21 hits, pericentromeric regions). I see where/why BN wants to cut here but there's also a BN map that spans so I would not cut. Tandem repeat label pattern here too.		Short alignments to pericentromeric region of multiple chromosomes
paternal	HG002#1#h1tg000152l	Y	TSP repeat	no	messy, chr. Y TSP array gap. From HG002 pat BN aligned to v2 pat NGS, it looks like BN has the repeat collapsed. BN has also built a smaller BN map composed almost entirely of the repeat. Molecule depth looks really deep so probably collapsed in both BN and v2 pat assembly.		The repeat expansion is assembled in a separate map
					IgK = Imunnoglobin kappa locus
					IgH = Immunoglobin heavy locus
					TSP = Testis specific protein
b, Curtaion 2
Matern	7 scaffold breaks, 44 scaffold joins
Paternal	8 scaffold breaks, 50 scaffold joins
c, Curation 2 Final
Most issues were correctly resolved, but where haplotype duplications were detected these haven’t been resolved since we don’t know which haplotype should be kept and which should be excised.
(‘S’ names correspond to chr name, eg S1 = chr1)
Based on Hi-C, many scaffolds assigned as chr$_unlocalised
Mat curation:
Chr 1	108.5 Mb	Inversion - fixed with seamless joins
Chr 1	147.5 Mb	Collapsed repeat - too much sequence here, can't resolve
Chr 2	152.9 Mb	90 kb insertion (caused by incorrect representation of repeat). Excised and joined.
Chr 2	235.5 Mb	30 kb insertion - fixed with seamless join
Chr 5	135.5 Mb	No BN alignment here, Hi-C and coverage shows hap-dup either side of a gap. Don't know which hap to remove. Region is different
		in the pat - pat likely missing sequence due to this expansion in the mat. Issue here is lack of read separation from haplotype binning.
Chr 7	56.8-57 Mb	~200 kb too much sequence - fixed, seamless join.
Chr 7	100.65 Mb	Looks like very similar issue to 15) - large apparent hapdup, mixed with satellite repeat - no expansion visible in the pat, but some gaps in same location
Chr8	134-138.5 Mb	Inversion Looks like a misasse Mbly inversion (from Hi-C).
		There are no sequence gaps at either end. BUT, such large inverted repeats at each end would look
		like incorrect inversion. Flipped to match BN data.
Chr 10	24.1 Mb	1 repeat unit too many - excised and seamlessly joined
Chr 13	62.1 Mb	17 kb too much - joined seamlessly
Chr 14	11.1 Mb	50 kb too much, but region is generally repetitive/difficult to resolve - decided to leave this.
Chr 15	18.9 Mb	Repeat - about 1/2 the length it should be. Can't fix this.
Chr 16	59.17-59.6 Mb	Sequence shouldn't belong here according to BN. Hapdup - don't know which copy to remove so just reporting it.
Chr 17	63.109 Mb	16 kb too big
Chr 22	end	Added scaff90 left end of S22 (Hi-C association) (broke off zero coverage part of scaff90 and moved to haps).
Chr 22	14.76 Mb	150 kb missing here
Chr X	34.93 Mb	20 kb insertion in tandem repeat - fixed with gap
Pat curation:
Chr 2	6.4 Mb	47 kb too big - correctly joined
Chr 2	95.4 Mb	18 kb too big - correctly joined
Chr 2	95.58 Mb	20 kb too big - correctly joined
Chr 5	111.05-111.13 Mb	Flipped (unique oriented incorrectly between inverted repeats)
Chr 5	148.22 Mb	2 repeat units too many - fixed
Chr 7	34.58 Mb	30 kb too much - correctly joined
Chr 7	100.94 Mb	11 kb too much - correctly joined
Chr 7	101 Mb	18 kb too much here - correctly joined
Chr 8	7.6-12.2 Mb	Inversion (caused by unique sitting between 2 very long IRs) - flipped (21/09)
Chr 8	46.5 Mb	Hapdup here - don't know which hap to remove - left for now
Chr 9	99.4 Mb	Possible hapdup in satellite repeat - don't know which hap to remove - left for now
Chr 10	86.35 Mb	86.35 Mb - 26 kb too much - correctly joined
Chr 10	94.6 Mb	Possible hapdup in satellite repeat - don't know which hap to remove - left for now
Chr 10	98.1 Mb	Possible hapdup in satellite repeat - don't know which hap to remove - left for now
Chr 13	99.7 Mb	Looks like hapdup - don't know which sequence to keep and which to excise - left for now
Chr 13	102.3 Mb	Too much sequence here - can't see how to reduce it. Possibly this issue is related to the above.
Chr 13	108.2 Mb	Looks like hapdup, but coverage says repeat - have left alone.
Chr 13	108.2 Mb	Whole region looks to have retained hapdup - don't know which hap to remove - left for now
Chr 14	9.94 Mb	15 kb too much sequence here - fixed excess sequence, but gap remains.
Chr 14	98.05 Mb	25 kb too much - correctly joined
Chr 15	20.86 Mb	60 kb, correctly resolved.
Chr 16	22.8-23.17 Mb	Hap needs excising, but again, don't know which one
Chr 17	37 Mb	Match to BN map is poor here - looks like somewhat misasse Mbled repeat - can't resolve
Chr Y	16.5 Mb	Unique wrong orientation between IRs - flipped, correctly joined

## Sheet: Table S6 HG002CHM13
Supplementary Table 6. Comparisons between HPRC-HG002 reference maternal and paternal assemblies and T2T-CHM13. Listed at the chromosome sizes in bp, the relative sizes to CHM13, the # of gaps, and number of unlocalized and unplaced scaffodls.
Chromosomes	HG002.mat bp	HG002.pat bp	CHM13 bp	HG002.mat % CHM13	HG002.pat % CHM13	HG002.mat bp - Ns	HG002.pat bp - Ns	CHM13 bp - Ns	HG002.mat % CHM13 - Ns	HG002.pat % CHM13 - Ns	HG002.mat bp Ns	HG002.pat bp Ns	HG002.mat # gaps	HG002.pat gaps	HG002.mat unloc scaff #	HG002.pat unloc scaff #	HG002.mat unloc bp	HG002.pat unloc bp	unplaced #	unplaced bp
Chr1	254495492	252114745	248387328	102.46	101.5	251946536	252114745	248387328	101.43	101.5	2013	748	12	4	5	0	2548956	0
Chr2	241746906	242054856	242696752	99.61	99.74	241746906	242054856	242696752	99.61	99.74	1400	2985	5	7	0	0	0	0
Chr3	201686178	200867546	201105948	100.29	99.88	199578765	199186228	201105948	99.24	99.05	200	400	1	2	4	5	2107413	1681318
Chr4	191279209	192250309	193574945	98.81	99.32	191279209	192250309	193574945	98.81	99.32	20777	500	3	1	0	0	0	0
Chr5	183032113	186719697	182045439	100.54	102.57	183032113	182574178	182045439	100.54	100.29	888	713	5	6	0	13	0	4145519
Chr6	176659059	176574031	172126628	102.63	102.58	171862164	172635743	172126628	99.85	100.3	55549	400	3	2	15	15	4796895	3938288
Chr7	162676710	159878589	160567428	101.31	99.57	162676710	159878589	160567428	101.31	99.57	652	639	5	6	0	0	0	0
Chr8	146162179	146747882	146259331	99.93	100.33	146162179	146747882	146259331	99.93	100.33	145787	20829	6	6	0	0	0	0
Chr9	144321853	144683554	150617247	95.82	96.06	141979676	143797991	150617247	94.27	95.47	1300	1100	5	4	4	2	2342177	885563
Chr10	135528973	138952756	134758134	100.57	103.11	135528973	138952756	134758134	100.57	103.11	31802	700	5	4	0	0	0	0
Chr11	135195801	133781676	135127769	100.05	99	135195801	133781676	135127769	100.05	99	0	513	0	2	0	0	0	0
Chr12	133364668	133595000	133324548	100.03	100.2	133364668	133595000	133324548	100.03	100.2	0	500	0	1	0	0	0	0
Chr13	101444829	111502864	113566686	89.33	98.18	100338668	111502864	113566686	88.35	98.18	83560	913	4	4	7	0	1106161	0
Chr14	98577798	98510794	101161492	97.45	97.38	98523326	98510794	101161492	97.39	97.38	886	233494	5	9	1	0	54472	0
Chr15	92495150	90339852	99753195	92.72	90.56	92495150	90339852	99753195	92.72	90.56	213	62157	2	6	0	0	0	0
Chr16	90263977	93472643	96330374	93.7	97.03	90263977	90453210	96330374	93.7	93.9	72966	1113	8	5	0	4	0	3019433
Chr17	84451930	84944187	84276897	100.21	100.79	82660987	82545514	84276897	98.08	97.95	500	47227	3	4	6	7	1790943	2398673
Chr18	79934870	80680084	80542538	99.25	100.17	78244856	78934485	80542538	97.15	98	2327	200	2	1	4	5	1690014	1745599
Chr19	61306886	61160173	61707364	99.35	99.11	61306886	61160173	61707364	99.35	99.11	40436	3846	4	3	0	0	0	0
Chr20	66061391	66421192	66210255	99.78	100.32	66061391	66421192	66210255	99.78	100.32	200	313	1	3	0	0	0	0
Chr21	38859244	34296955	45090682	86.18	76.06	38859244	34296955	45090682	86.18	76.06	100956	0	6	1	0	0	0	0
Chr22	43165484	40413461	51324926	84.1	78.74	43165484	40413461	51324926	84.1	78.74	61051	0	3	1	0	0	0	0
ChrX	154412560	0	154259566	100.1	0	154412560	0	154259566	100.1	0	125766	0	7	0	0	0	0	0
ChrY	0	53915054	0	0	NA	0	46419591	0	NA	NA	0	3233	0	19	0	22	0	7495463
Total (+ unplaced)	3061735012	2959277077	3054815472	100.23	96.87	3000686229	2898568044	3054815472	98.23	94.89	1510078	966735	109	117	46	73	16437031	25309856	286	44611752
Total placed	3017123260	2923877900	3054815472	98.77	95.71	3000686229	2898568044	3054815472	98.23	94.89			4.13043	4.20833
													Average	Average					418	35399177

## Sheet: Table S7 Centromeres & Telomere
Supplmentary Table 7. Integrity of centromeres and presence of telomeres. a, Summary of whether the assembled centromere did not have any collapses (Y), a small < 30 Kb collapse (c), or at least one large collapse, all based on HiFi read coverage profiles (i.e. Supplementary Fig. 4). b, Presence (Y) or absence (N) of the telomeres in the short p-arm or long q-arm of each chromosome from each hapl…
Chr	a, No centromere switch errors		b, No Centromere collapse		c, No centromere gaps		d, Presence of telomeric (TTAGGG) repeats				e, No unlocalized sequence
	HG002 mat	HG002 pat	HG002 mat	HG002 pat	HG002 mat	HG002 pat	HG002 mat		HG002 pat		HG002 mat	HG002 pat
							p-arm	q-arm	p-arm	q-arm
Chr 1	S	Y	Y	Y	G	G	Y	Y	Y	Y	U	Y
Chr 2	Y	Y	C	C	G	G	Y	Y	Y	Y	Y	Y
Chr 3	Y	Y	C	C	G	G	Y	N	Y	N	U	U
Chr 4	Y	Y	C	C	G	Y	N	Y	Y	Y	Y	Y
Chr 5	S	Y	Y	C	G	G	Y	Y	Y	Y	Y	U
Chr 6	Y	Y	C	C	G	Y	N	Y	Y	Y	U	U
Chr 7	Y	Y	C	C	Y	G	N	Y	Y	Y	Y	Y
Chr 8	Y	Y	C	C	G	G	Y	N	Y	Y	Y	Y
Chr 9	Y	S	C	Y	G	G	Y	Y	Y	Y	U	U
Chr 10	Y	S	Y	Y	G	G	Y	N	Y	N	Y	Y
Chr 11	Y	Y	Y	Y	Y	G	N	Y	N	Y	Y	Y
Chr 12	Y	Y	Y	Y	Y	G	N	Y	Y	N	Y	Y
Chr 13	Y	Y	C	C	G	G	N	Y	N	Y	U	Y
Chr 14	Y	Y	C	C	G	G	N	Y	N	Y	U	Y
Chr 15	Y	Y	Y	Y	G	G	N	N	N	Y	Y	Y
Chr 16	Y	Y	Y	Y	Y	G	Y	Y	Y	N	Y	U
Chr 17	Y	Y	Y	Y	G	G	Y	Y	Y	Y	U	U
Chr 18	Y	Y	C	C	G	G	Y	N	Y	Y	U	U
Chr 19	Y	Y	Y	Y	G	G	N	Y	N	Y	Y	Y
Chr 20	Y	Y	C	C	G	G	N	Y	Y	N	Y	Y
Chr 21	Y	Y	C	Y	G	Y	N	Y	N	Y	Y	Y
Chr 22	Y	Y	C	Y	G	Y	N	Y	N	Y	Y	Y
Chr X	Y	-	C	-	Y	-	Y	Y	-	-	Y	-
Chr Y	-	Y	-	C	-	G	-	-	Y	N	-	U

## Sheet: Table S8 Unaligned genes
Supplementary Table 8. Gene losses in annotated GRCh38, HG002 maternal, HG002 paternal, and CHM13 assemblies. Columns E-H indicate the assembly the gene is missing from, and the status of the corresponding RefSeq transcript (see definitions in https://www.ncbi.nlm.nih.gov/refseq/about/). Columns J-X indicate one of 15 combinations of missing sequenced from the four different assemblies. The value…
#Accession	RefSeq status	GeneID	Gene symbol	GCRh38	HG002.mat	HG002.pat	CHM13		38	mat	pat	13	38+13	38+mat	38+pat	mat+pat	mat+13	pat+13	38+mat+13	38+pat+13	38+mat+pat	mat+pat+13	38+mat+pat+13
NM_021006.5	REVIEWED REFSEQ	6349	CCL3L1		HG002_Ref.mat					1
NM_001291470.2	REVIEWED REFSEQ	9560	CCL4L2		HG002_Ref.mat					1
NR_024044.2	VALIDATED REFSEQ	245912	DEFB109A		HG002_Ref.mat					1
NR_163261.1	VALIDATED REFSEQ	403339	DEFB133	GRCh38	HG002_Ref.mat	HG002_Ref.pat	CHM13 T2T v1.1																1
NM_012146.1	VALIDATED REFSEQ	26584	DUX1	GRCh38					1
NM_012149.2	VALIDATED REFSEQ	26581	DUX5	GRCh38					1
NM_152473.3	REVIEWED REFSEQ	147664	ERVV-1		HG002_Ref.mat					1
NR_026800.2	VALIDATED REFSEQ	9834	FAM30A			HG002_Ref.pat					1
NR_149078.1	VALIDATED REFSEQ	106144598	FARSA-AS1	GRCh38	HG002_Ref.mat	HG002_Ref.pat	CHM13 T2T v1.1																1
NM_001346143.2	REVIEWED REFSEQ	23768	FLRT2		HG002_Ref.mat	HG002_Ref.pat	CHM13 T2T v1.1															1
NM_000853.3	REVIEWED REFSEQ	2952	GSTT1	GRCh38		HG002_Ref.pat									1
NR_132348.1	VALIDATED REFSEQ	106099130	GSTT1-AS1	GRCh38		HG002_Ref.pat									1
NM_001243961.2	REVIEWED REFSEQ	3119	HLA-DQB1			HG002_Ref.pat									1
NR_133907.1	VALIDATED REFSEQ	106480429	HLA-DQB1-AS1			HG002_Ref.pat									1
NM_001243965.1	REVIEWED REFSEQ	3123	HLA-DRB1	GRCh38	HG002_Ref.mat	HG002_Ref.pat															1
NM_022555.3	REVIEWED REFSEQ	3125	HLA-DRB3	GRCh38	HG002_Ref.mat	HG002_Ref.pat															1
NM_021983.4	REVIEWED REFSEQ	3126	HLA-DRB4	GRCh38	HG002_Ref.mat		CHM13 T2T v1.1												1
NM_002125.4	REVIEWED REFSEQ	3127	HLA-DRB5		HG002_Ref.mat		CHM13 T2T v1.1										1
NR_001298.1	VALIDATED REFSEQ	3128	HLA-DRB6			HG002_Ref.pat	CHM13 T2T v1.1											1
NM_001009931.3	VALIDATED REFSEQ	388697	HRNR				CHM13 T2T v1.1					1
NM_001256296.2	REVIEWED REFSEQ	100423062	IGLL5		HG002_Ref.mat					1
NM_001397445.1	PROVISIONAL REFSEQ	123464521	KCNJ17	GRCh38					1
NR_002728.3	REVIEWED REFSEQ	10984	KCNQ1OT1		HG002_Ref.mat	HG002_Ref.pat	CHM13 T2T v1.1															1
NM_001370486.1	VALIDATED REFSEQ	57528	KCTD16			HG002_Ref.pat	CHM13 T2T v1.1											1
NM_020535.3	REVIEWED REFSEQ	57292	KIR2DL5A	GRCh38			CHM13 T2T v1.1						1
NM_001018081.1	REVIEWED REFSEQ	553128	KIR2DL5B	GRCh38			CHM13 T2T v1.1						1
NM_001358438.1	INFERRED REFSEQ	105378952	KLF18			HG002_Ref.pat	CHM13 T2T v1.1											1
NM_001396067.1	VALIDATED REFSEQ	85354	KRTAP4-16			HG002_Ref.pat					1
NM_001322457.1	VALIDATED REFSEQ	728224	KRTAP4-8	GRCh38			CHM13 T2T v1.1						1
NM_001146041.1	VALIDATED REFSEQ	100132386	KRTAP4-9			HG002_Ref.pat					1
NM_001012710.2	VALIDATED REFSEQ	387273	KRTAP5-10				CHM13 T2T v1.1					1
NM_001001480.3	VALIDATED REFSEQ	439915	KRTAP5-5			HG002_Ref.pat	CHM13 T2T v1.1											1
NM_001277331.1	INFERRED REFSEQ	100507608	KRTAP9-6			HG002_Ref.pat	CHM13 T2T v1.1											1
NM_031963.3	REVIEWED REFSEQ	83901	KRTAP9-8			HG002_Ref.pat	CHM13 T2T v1.1											1
NM_178433.1	VALIDATED REFSEQ	353143	LCE3B			HG002_Ref.pat					1
NM_178434.3	VALIDATED REFSEQ	353144	LCE3C			HG002_Ref.pat					1
NM_178356.3	VALIDATED REFSEQ	199834	LCE4A			HG002_Ref.pat					1
NR_028064.1	VALIDATED REFSEQ	100130386	LINC00552				CHM13 T2T v1.1					1
NR_146281.1	VALIDATED REFSEQ	109729133	LINC02236			HG002_Ref.pat					1
NR_134496.1	VALIDATED REFSEQ	105376468	LINC02652	GRCh38	HG002_Ref.mat	HG002_Ref.pat	CHM13 T2T v1.1																1
NR_120606.1	VALIDATED REFSEQ	103344926	LINCR-0002				CHM13 T2T v1.1					1
NM_001258282.3	VALIDATED REFSEQ	158038	LINGO2		HG002_Ref.mat	HG002_Ref.pat	CHM13 T2T v1.1															1
NM_001395471.1	VALIDATED REFSEQ	102723532	LOC102723532			HG002_Ref.pat					1
NM_001354469.1	VALIDATED REFSEQ	391322	LOC391322	GRCh38		HG002_Ref.pat									1
NR_162105.1	PROVISIONAL REFSEQ	113218501	MIR10396A		HG002_Ref.mat	HG002_Ref.pat	CHM13 T2T v1.1															1
NR_162111.1	PROVISIONAL REFSEQ	113218488	MIR10396B	GRCh38	HG002_Ref.mat	HG002_Ref.pat	CHM13 T2T v1.1																1
NR_162121.1	PROVISIONAL REFSEQ	113839523	MIR11400		HG002_Ref.mat	HG002_Ref.pat	CHM13 T2T v1.1															1
NR_162149.1	PROVISIONAL REFSEQ	113219467	MIR12136				CHM13 T2T v1.1					1
NR_031600.2	PROVISIONAL REFSEQ	100302196	MIR1234		HG002_Ref.mat	HG002_Ref.pat	CHM13 T2T v1.1															1
NR_039836.1	PROVISIONAL REFSEQ	100616437	MIR1343				CHM13 T2T v1.1					1
NR_036155.1	PROVISIONAL REFSEQ	100422833	MIR3188			HG002_Ref.pat					1
NR_037421.1	PROVISIONAL REFSEQ	100500862	MIR3648-1	GRCh38	HG002_Ref.mat	HG002_Ref.pat	CHM13 T2T v1.1																1
NR_128711.1	PROVISIONAL REFSEQ	103504731	MIR3648-2	GRCh38	HG002_Ref.mat	HG002_Ref.pat	CHM13 T2T v1.1																1
NR_037460.1	PROVISIONAL REFSEQ	100500846	MIR3689A		HG002_Ref.mat	HG002_Ref.pat										1
NR_037469.1	PROVISIONAL REFSEQ	100500906	MIR3689B		HG002_Ref.mat	HG002_Ref.pat	CHM13 T2T v1.1															1
NR_039693.1	PROVISIONAL REFSEQ	100616131	MIR3689D1		HG002_Ref.mat					1
NR_036238.1	PROVISIONAL REFSEQ	100422826	MIR4274		HG002_Ref.mat		CHM13 T2T v1.1										1
NR_036245.2	PROVISIONAL REFSEQ	100422858	MIR4285		HG002_Ref.mat	HG002_Ref.pat	CHM13 T2T v1.1															1
NR_039625.1	PROVISIONAL REFSEQ	100616390	MIR4427		HG002_Ref.mat					1
NR_039670.1	PROVISIONAL REFSEQ	100616389	MIR4463			HG002_Ref.pat	CHM13 T2T v1.1											1
NR_039702.1	PROVISIONAL REFSEQ	100616323	MIR4482		HG002_Ref.mat					1
NR_039870.1	PROVISIONAL REFSEQ	100616172	MIR4719		HG002_Ref.mat	HG002_Ref.pat										1
NR_030330.1	PROVISIONAL REFSEQ	693127	MIR548A3		HG002_Ref.mat					1
NR_031689.1	PROVISIONAL REFSEQ	100302186	MIR548I3		HG002_Ref.mat		CHM13 T2T v1.1										1
NR_049835.1	PROVISIONAL REFSEQ	100847006	MIR5571		HG002_Ref.mat					1
NR_049859.1	PROVISIONAL REFSEQ	100847001	MIR5680				CHM13 T2T v1.1					1
NR_049860.1	PROVISIONAL REFSEQ	100847058	MIR5681A		HG002_Ref.mat	HG002_Ref.pat	CHM13 T2T v1.1															1
NR_030351.1	PROVISIONAL REFSEQ	693205	MIR620		HG002_Ref.mat	HG002_Ref.pat	CHM13 T2T v1.1															1
NR_030360.1	PROVISIONAL REFSEQ	693216	MIR631			HG002_Ref.pat					1
NR_030376.1	PROVISIONAL REFSEQ	693231	MIR646				CHM13 T2T v1.1					1
NR_030755.1	PROVISIONAL REFSEQ	723778	MIR650		HG002_Ref.mat					1
NR_106782.1	PROVISIONAL REFSEQ	102465433	MIR6724-1	GRCh38	HG002_Ref.mat	HG002_Ref.pat	CHM13 T2T v1.1																1
NR_128715.1	PROVISIONAL REFSEQ	103504727	MIR6724-2	GRCh38	HG002_Ref.mat	HG002_Ref.pat	CHM13 T2T v1.1																1
NR_128716.1	PROVISIONAL REFSEQ	103504739	MIR6724-3	GRCh38	HG002_Ref.mat	HG002_Ref.pat	CHM13 T2T v1.1																1
NR_128717.1	PROVISIONAL REFSEQ	103504733	MIR6724-4	GRCh38	HG002_Ref.mat	HG002_Ref.pat	CHM13 T2T v1.1																1
NR_106951.1	PROVISIONAL REFSEQ	102465537	MIR6891		HG002_Ref.mat		CHM13 T2T v1.1										1
NR_130470.1	PROVISIONAL REFSEQ	103504737	MIR8485	GRCh38	HG002_Ref.mat	HG002_Ref.pat	CHM13 T2T v1.1																1
NR_030641.1	PROVISIONAL REFSEQ	100126332	MIR943		HG002_Ref.mat					1
NM_001004700.3	VALIDATED REFSEQ	219429	OR4C11			HG002_Ref.pat					1
NM_001005241.4	VALIDATED REFSEQ	283694	OR4N4			HG002_Ref.pat					1
NM_001365389.2	INFERRED REFSEQ	105369274	OR4N4C			HG002_Ref.pat					1
NM_001004124.2	VALIDATED REFSEQ	81300	OR4P4			HG002_Ref.pat					1
NM_001004059.3	VALIDATED REFSEQ	219431	OR4S2			HG002_Ref.pat					1
NM_001005204.1	PROVISIONAL REFSEQ	219417	OR8U1		HG002_Ref.mat	HG002_Ref.pat										1
NM_001013356.2	VALIDATED REFSEQ	504189	OR8U8	GRCh38			CHM13 T2T v1.1						1
NM_001013357.1	PROVISIONAL REFSEQ	504190	OR8U9	GRCh38			CHM13 T2T v1.1						1
NM_014005.4	REVIEWED REFSEQ	9752	PCDHA9			HG002_Ref.pat					1
NM_002652.3	VALIDATED REFSEQ	5304	PIP		HG002_Ref.mat					1
NM_001394862.1	REVIEWED REFSEQ	5544	PRB3		HG002_Ref.mat	HG002_Ref.pat										1
NR_073405.1	VALIDATED REFSEQ	441733	PRKXP1		HG002_Ref.mat					1
NR_001296.3	VALIDATED REFSEQ	154754	PRSS3P2	GRCh38			CHM13 T2T v1.1						1
NR_145820.1	VALIDATED REFSEQ	106631781	RNA18SN1		HG002_Ref.mat	HG002_Ref.pat	CHM13 T2T v1.1															1
NR_146146.1	VALIDATED REFSEQ	109864280	RNA18SN2	GRCh38	HG002_Ref.mat	HG002_Ref.pat	CHM13 T2T v1.1																1
NR_146152.1	VALIDATED REFSEQ	109910380	RNA18SN3	GRCh38	HG002_Ref.mat	HG002_Ref.pat	CHM13 T2T v1.1																1
NR_146119.1	VALIDATED REFSEQ	109864273	RNA18SN4	GRCh38	HG002_Ref.mat	HG002_Ref.pat	CHM13 T2T v1.1																1
NR_003286.4	VALIDATED REFSEQ	100008588	RNA18SN5		HG002_Ref.mat	HG002_Ref.pat	CHM13 T2T v1.1															1
NR_145821.1	VALIDATED REFSEQ	106632260	RNA5-8SN1	GRCh38	HG002_Ref.mat	HG002_Ref.pat	CHM13 T2T v1.1																1
NR_146147.1	VALIDATED REFSEQ	109864281	RNA5-8SN2	GRCh38	HG002_Ref.mat	HG002_Ref.pat	CHM13 T2T v1.1																1
NR_146153.1	VALIDATED REFSEQ	109910381	RNA5-8SN3	GRCh38	HG002_Ref.mat	HG002_Ref.pat	CHM13 T2T v1.1																1
NR_146120.1	VALIDATED REFSEQ	109864274	RNA5-8SN4	GRCh38	HG002_Ref.mat	HG002_Ref.pat	CHM13 T2T v1.1																1
NR_003285.3	VALIDATED REFSEQ	100008587	RNA5-8SN5	GRCh38	HG002_Ref.mat	HG002_Ref.pat	CHM13 T2T v1.1																1
NR_002755.3	VALIDATED REFSEQ	26830	RNU5D-1				CHM13 T2T v1.1					1
NR_002754.2	PROVISIONAL REFSEQ	26829	RNU5E-1		HG002_Ref.mat	HG002_Ref.pat										1
NR_104078.1	VALIDATED REFSEQ	101954269	RNVU1-17			HG002_Ref.pat					1
NM_001395405.1	VALIDATED REFSEQ	112441430	SCYGR4		HG002_Ref.mat					1
NM_001395409.1	VALIDATED REFSEQ	112441432	SCYGR8		HG002_Ref.mat	HG002_Ref.pat	CHM13 T2T v1.1															1
NR_024243.1	PROVISIONAL REFSEQ	100170227	SNAR-D		HG002_Ref.mat					1
NR_004384.1	PROVISIONAL REFSEQ	100126781	SNAR-F		HG002_Ref.mat	HG002_Ref.pat										1
NR_145718.1	PROVISIONAL REFSEQ	109616972	SNORA68B		HG002_Ref.mat		CHM13 T2T v1.1										1
NR_145794.1	PROVISIONAL REFSEQ	109623487	SNORD164			HG002_Ref.pat	CHM13 T2T v1.1											1
NR_000018.1	VALIDATED REFSEQ	26816	SNORD35A				CHM13 T2T v1.1					1
NR_002743.2	VALIDATED REFSEQ	26799	SNORD50A			HG002_Ref.pat					1
NR_003054.1	VALIDATED REFSEQ	692106	SNORD65		HG002_Ref.mat	HG002_Ref.pat	CHM13 T2T v1.1															1
NM_001097589.2	VALIDATED REFSEQ	6707	SPRR3				CHM13 T2T v1.1					1
NM_005416.3	VALIDATED REFSEQ	6707	SPRR3				CHM13 T2T v1.1					1
NM_176881.2	REVIEWED REFSEQ	259285	TAS2R39		HG002_Ref.mat					1
NM_176884.2	VALIDATED REFSEQ	259289	TAS2R43		HG002_Ref.mat	HG002_Ref.pat	CHM13 T2T v1.1															1
NM_176886.2	VALIDATED REFSEQ	259291	TAS2R45	GRCh38					1
NM_032243.6	VALIDATED REFSEQ	84203	TXNDC2		HG002_Ref.mat	HG002_Ref.pat									1
NR_036753.1	VALIDATED REFSEQ	401983	ZNF847P	GRCh38	HG002_Ref.mat	HG002_Ref.pat	CHM13 T2T v1.1																1
								Totals	4	17	18	12	6	0	6	6	5	8	1	0	2	15	20
				0.375

## Sheet: Table S9 Haplotype variants 
Supplementary Table 9. Summary of haplotype variants in the autosomes of HG002. a, Statistics for 8 types of variants between HG002 maternal and paternal haplotypes. b, Statistics for the same variant categories without centromeres included.
	a, Autosomes			b, Autosomes without centromeres
Variant types	total count (#)	length_pat (bp)	length_mat (bp)	total count (#)	length_pat (bp)	length_mat (bp)
SNVs	2622071	2622071	2622071	2357628	2357628	2357628
small indel (insertions <= 50 bp)	316216	-	1133413	303831	-	1085577
small indel (deletions <= 50 bp)	314756	1126978	-	302212	1077841	-
large indel (insertions > 50 bp)	1514	-	888176	1406	-	750658
large indel (deletions > 50 bp)	1496	705521	-	1388	673189	-
inversions	59	45107159	41968423	46	14885842	15202096
translocations	433	30705145	31581134	8	357682	357795
inverted translocations	77	4429805	4676854	8	425509	425432
CNVs	7982	9606568	9160695	7222	10031230	14450426
total	3264604	94303247	92030766	2973749	29808921	34629612
maternal variants total length (bp)	2846273669			2703237894
paternal variants total length (bp)	2852148453			2701075622
overall autosome heterozygosity (%)	3.26992			1.19235
SNV only autosome heterozygosity (%)	0.092028			0.0872499

## Sheet: Table S10 Haplotype inversions
Supplementary Table 10. Large inversions between HG002 haplotypes. Inversions larger than 500 bp are listed. Values in columns are the start and end coordinates of the inversions for the maternal and paternal chromosomes, their ID, and relative lengths.
Chromosome	mat_start (bp)	mat_end (bp)	pat_start (bp)	pat_end (bp)	var ID	mat_var_len (bp)	pat_var_len (bp)	mat - pat length (bp)
Chr 1	129315523	129320122	129264654	129269272	b-INV20	4599	4618	-19
Chr 1	129546423	129566935	129315357	129335868	b-INV21	20512	20511	1
Chr 1	129827968	129833895	129336559	129342540	b-INV22	5927	5981	-54
Chr 1	129890112	136405147	129464781	136841848	b-INV23	6515035	7377067	-862032
Chr 1	138621097	138654357	143328661	143605459	b-INV24	33260	276798	-243538
Chr 1	149046011	150092829	149156165	150210281	b-INV25	1046818	1054116	-7298
Chr 1	150363199	150387214	150437197	150461214	b-INV26	24015	24017	-2
Chr 1	152583913	152642789	152890047	152948919	b-INV27	58876	58872	4
Chr 2	89132133	89833283	89030415	89833270	INV65	701150	802855	-101705
Chr 2	91261957	91851937	91318163	91903849	INV66	589980	585686	4294
Chr 2	95025146	95184862	95337162	95496813	INV67	159716	159651	65
Chr 2	137757028	137762127	138062345	138067400	INV68	5099	5055	44
Chr 2	240221391	240240242	240524612	240543502	INV69	18851	18890	-39
Chr 5	17557355	17632839	17651715	17727190	INV92	75484	75475	9
Chr 5	65877955	65896124	66182409	66200627	INV93	18169	18218	-49
Chr 5	71184405	71324975	71377724	71494986	INV94	140570	117262	23308
Chr 5	72019408	72235166	71901174	72117123	INV95	215758	215949	-191
Chr 6	12390172	12390825	12399800	12400453	INV31	653	653	0
Chr 6	59086399	60507857	59252489	60677001	INV32	1421458	1424512	-3054
Chr 6	131510269	131514378	132242498	132246604	INV33	4109	4106	3
Chr 7	5989573	6914083	6021138	6945589	INV52	924510	924451	59
Chr 7	40937809	40938905	40972285	40973379	INV53	1096	1094	2
Chr 7	59120173	59232930	59231906	59344669	INV54	112757	112763	-6
Chr 7	59481277	60123203	59613493	60245337	INV55	641926	631844	10082
Chr 7	68347030	68815641	65361117	65830515	INV56	468611	469398	-787
Chr 8	86098003	86275208	86788105	86855845	INV65	177205	67740	109465
Chr 8	86493151	86501624	87112972	87121443	INV66	8473	8471	2
Chr 8	86612868	86671448	87266250	87300177	INV67	58580	33927	24653
Chr 8	86698185	86736749	87328436	87367002	INV68	38564	38566	-2
Chr 9	40893385	43335868	39937864	42386571	INV84	2442483	2448707	-6224
Chr 9	52322418	67188049	52732503	68554263	INV85	14865631	15821760	-956129
Chr 9	71358016	71647861	73227109	73515935	INV86	289845	288826	1019
Chr 10	37186234	37197652	37189721	37201141	INV29	11418	11420	-2
Chr 10	47828939	48203658	51715910	52089236	INV30	374719	373326	1393
Chr 11	55732248	55735195	54335861	54338809	INV61	2947	2948	-1
Chr 11	55744714	55746566	54339392	54341244	INV62	1852	1852	0
Chr 13	38220341	38397059	49512658	49689377	INV60	176718	176719	-1
Chr 14	1676598	1735188	665776	723473	INV45	58590	57697	893
Chr 14	2167246	2208605	1586944	1628100	INV46	41359	41156	203
Chr 14	2629452	2790347	2363530	2524428	INV47	160895	160898	-3
Chr 14	9678253	9962138	9447145	9720151	INV48	283885	273006	10879
Chr 14	10200940	10578446	9992567	10351753	INV49	377506	359186	18320
Chr 14	10960285	11259629	10483936	10737093	INV50	299344	253157	46187
Chr 14	11259630	11526985	10927147	11194532	INV51	267355	267385	-30
Chr 14	26166379	26188211	26109469	26131238	INV52	21832	21769	63
Chr 14	52247181	52255904	52175299	52184017	INV53	8723	8718	5
Chr 15	11348354	12253031	9774886	10649725	INV75	904677	874839	29838
Chr 15	13765750	13819067	11652862	11706164	INV76	53317	53302	15
Chr 15	20591886	22920492	18562668	20889649	INV77	2328606	2326981	1625
Chr 16	21572311	23046146	21694995	23013182	INV59	1473835	1318187	155648
Chr 16	33617753	34198663	33497764	34078545	INV60	580910	580781	129
Chr 16	40491663	43493237	40497162	44891931	INV61	3001574	4394769	-1393195
Chr 16	43494715	43542268	45566954	45616864	INV62	47553	49910	-2357
Chr 17	18899384	18985546	19027644	19113898	INV76	86162	86254	-92
Chr 17	30118578	30133801	29716839	29732060	INV77	15223	15221	2
Chr 17	45141852	45146677	45001870	45006695	INV78	4825	4825	0
Chr 20	25811024	26021527	25857074	26067703	INV70	210503	210629	-126
Chr 22	11256233	11262512	8224232	8230525	INV42	6279	6293	-14
Chr 22	13819287	13897383	10943883	11021975	INV43	78096	78092	4

[truncated: 3 more sheets: Table S11 Gene expansions, Table S12 GO nonsynomous, Table S13 Bionano metrics]
